# Supplementary material for: NAD(P)H Quinone Oxidoreductase-1 Expression Promotes Self-Renewal and Therapeutic Resistance in Non-Small Cell Lung Cancer
Source: Genes (Basel). 2023 Feb 28;14(3):607. doi: 10.3390/genes14030607 (PMC10047941; doi:10.3390/genes14030607)
Supplement: Supplementary file 1 [file genes-14-00607-s001.zip]

Archive with 1 entries (1 files):
- genes-2203852-supplementary.pdf
